# Supplementary material for: 3D Participatory Sensing with Low-Cost Mobile Devices for Crop Height Assessment – A Comparison with Terrestrial Laser Scanning Data
Source: PLoS One. 2016 Apr 13;11(4):e0152839. doi: 10.1371/journal.pone.0152839 (PMC4830550; doi:10.1371/journal.pone.0152839)
Supplement: S2 Dataset — Data was collected by 19 participants equipped with handheld GPS devices using human figures to estimate (M1) as well as a ruler to measure (M2) crop heights. Two different types of instructions were given to the participants for collecting in-field crop height variations: measure crop heights every tenth step in four predefined rows (I1) and add additional measurement positions in between if plants vary greatly in height (I2). Attributes: Latitude; Longitude; Instruction Type: I1 or I2; Crop Height—M1: crop heights estimated by the participants based on M1. Heights are categorized (1–10) representing the human figures that are marked at ten different height levels e.g. knee or head; Crop Height—M2 (cm): crop heights (in cm) measured by the participants based on M2. (ZIP) [file pone.0152839.s002.zip]

Archive with 1 entries (1 files):
- S2_dataset.kmz
